# Supplementary material for: Molecular delimitation of European leafy liverworts of the genus Calypogeia based on plastid super-barcodes
Source: BMC Plant Biol. 2020 May 28;20:243. doi: 10.1186/s12870-020-02435-y (PMC7257191; doi:10.1186/s12870-020-02435-y)
Supplement: Supplementary file 4 — Additional file 4: Table S4. SNP and indel variation within chloroplast 500-bp fragments of Calypogeia species. [file 12870_2020_2435_MOESM4_ESM.xls]

## Sheet: snp_indel_sliding_500_step_50
start	end	snp	indel	nonsynonymous	P%	π
0	500	101	0	4	20.2	0.06861
50	550	86	0	4	17.2	0.06114
100	600	84	0	4	16.8	0.05649
150	650	75	0	4	15	0.04231
200	700	78	0	4	15.6	0.04578
250	750	80	0	4	16	0.04682
300	800	85	0	3	17	0.05358
350	850	87	0	2	17.4	0.05181
400	900	87	0	1	17.4	0.05413
450	950	91	0	0	18.2	0.05661
500	1000	90	0	1	18	0.05649
550	1050	93	0	1	18.6	0.05668
600	1100	92	0	5	18.4	0.05383
650	1150	81	0	5	16.2	0.04873
700	1200	77	0	6	15.4	0.04442
750	1250	79	0	9	15.8	0.04746
800	1300	71	0	10	14.2	0.03992
850	1350	71	0	11	14.2	0.04093
900	1400	70	0	12	14	0.03998
950	1450	70	0	14	14	0.04028
1000	1500	68	0	13	13.6	0.03907
1050	1550	70	0	13	14	0.04207
1100	1600	70	0	9	14	0.04276
1150	1650	75	0	9	15	0.04979
1200	1700	74	0	9	14.8	0.05032
1250	1750	72	0	12	14.4	0.04964
1300	1800	76	0	17	15.2	0.04922
1350	1850	75	0	19	15	0.04927
1400	1900	77	0	22	15.4	0.04916
1450	1950	74	0	24	14.8	0.04751
1500	2000	80	0	27	16	0.05053
1550	2050	77	0	29	15.4	0.04707
1600	2100	76	0	30	15.2	0.04529
1650	2150	77	0	31	15.4	0.04086
1700	2200	84	0	31	16.8	0.04473
1750	2250	81	0	25	16.2	0.0401
1800	2300	86	0	28	17.2	0.04283
1850	2350	86	0	26	17.2	0.04389
1900	2400	80	0	22	16	0.04159
1950	2450	92	0	18	18.4	0.04694
2000	2500	91	0	15	18.2	0.04571
2050	2550	91	0	13	18.2	0.0464
2100	2600	94	0	12	18.8	0.04974
2150	2650	92	0	11	18.4	0.05114
2200	2700	91	0	10	18.2	0.05345
2250	2750	100	0	10	20	0.05768
2300	2800	92	0	1	18.4	0.05555
2350	2850	91	0	0	18.2	0.05829
2400	2900	93	0	0	18.6	0.0613
2450	2950	90	0	0	18	0.06523
2500	3000	88	0	0	17.6	0.06377
2550	3050	87	0	0	17.4	0.06458
2600	3100	81	0	3	16.2	0.06073
2650	3150	86	0	9	17.2	0.05996
2700	3200	88	0	15	17.6	0.05886
2750	3250	85	0	17	17	0.05782
2800	3300	84	0	18	16.8	0.05672
2850	3350	89	0	23	17.8	0.05485
2900	3400	89	0	27	17.8	0.05243
2950	3450	86	0	30	17.2	0.04582
3000	3500	86	0	31	17.2	0.04712
3050	3550	90	0	35	18	0.04727
3100	3600	88	0	32	17.6	0.04597
3150	3650	85	0	30	17	0.04448
3200	3700	79	1	28	16	0.04351
3250	3750	75	1	31	15.2	0.04224
3300	3800	73	1	32	14.8	0.04082
3350	3850	76	1	31	15.4	0.04077
3400	3900	76	1	27	15.4	0.04064
3450	3950	69	1	24	14	0.03726
3500	4000	73	1	23	14.8	0.0388
3550	4050	67	1	19	13.6	0.03849
3600	4100	66	1	19	13.4	0.03804
3650	4150	68	1	15	13.8	0.0399
3700	4200	70	0	11	14	0.03565
3750	4250	64	0	7	12.8	0.03739
3800	4300	66	0	5	13.2	0.03745
3850	4350	57	0	2	11.4	0.03339
3900	4400	60	0	2	12	0.035
3950	4450	65	0	2	13	0.04087
4000	4500	61	0	2	12.2	0.04324
4050	4550	61	0	4	12.2	0.04045
4100	4600	61	0	5	12.2	0.04113
4150	4650	64	0	5	12.8	0.04254
4200	4700	65	0	5	13	0.04534
4250	4750	76	0	4	15.2	0.04673
4300	4800	85	0	4	17	0.05362
4350	4850	89	0	3	17.8	0.05555
4400	4900	92	0	3	18.4	0.05946
4450	4950	99	0	3	19.8	0.06055
4500	5000	107	0	3	21.4	0.05993
4550	5050	106	0	1	21.2	0.06326
4600	5100	106	0	1	21.2	0.06289
4650	5150	103	0	3	20.6	0.06134
4700	5200	99	0	4	19.8	0.05802
4750	5250	98	0	9	19.6	0.06032
4800	5300	94	1	18	19	0.0576
4850	5350	97	1	28	19.6	0.06005
4900	5400	98	2	38	20	0.05753
4950	5450	97	4	52	20.2	0.06351
5000	5500	100	4	65	20.8	0.06455
5050	5550	102	4	67	21.2	0.06266
5100	5600	106	4	66	22	0.06712
5150	5650	105	4	64	21.8	0.06614
5200	5700	104	4	63	21.6	0.06723
5250	5750	102	4	58	21.2	0.06411
5300	5800	104	3	49	21.4	0.06565
5350	5850	105	3	39	21.6	0.06555
5400	5900	98	2	29	20	0.06357
5450	5950	94	0	15	18.8	0.05666
5500	6000	79	0	2	15.8	0.04934
5550	6050	84	0	0	16.8	0.05126
5600	6100	83	0	0	16.6	0.04853
5650	6150	93	0	0	18.6	0.05611
5700	6200	100	0	0	20	0.05732
5750	6250	97	0	0	19.4	0.05431
5800	6300	90	0	2	18	0.04948
5850	6350	83	0	7	16.6	0.04627
5900	6400	85	0	10	17	0.04613
5950	6450	82	0	14	16.4	0.04139
6000	6500	91	0	17	18.2	0.04703
6050	6550	90	0	22	18	0.0454
6100	6600	89	0	23	17.8	0.04448
6150	6650	80	0	23	16	0.03777
6200	6700	77	0	25	15.4	0.03605
6250	6750	78	0	27	15.6	0.03753
6300	6800	79	0	28	15.8	0.037
6350	6850	84	0	28	16.8	0.03971
6400	6900	87	0	29	17.4	0.04151
6450	6950	88	0	26	17.6	0.04208
6500	7000	89	0	25	17.8	0.04158
6550	7050	87	0	22	17.4	0.04051
6600	7100	84	0	22	16.8	0.03863
6650	7150	85	0	26	17	0.03914
6700	7200	81	0	25	16.2	0.03873
6750	7250	84	0	25	16.8	0.03933
6800	7300	83	0	24	16.6	0.03986
6850	7350	79	0	19	15.8	0.03707
6900	7400	75	0	16	15	0.03505
6950	7450	76	0	15	15.2	0.03537
7000	7500	70	0	13	14	0.03449
7050	7550	68	0	13	13.6	0.03514
7100	7600	76	0	16	15.2	0.03938
7150	7650	74	0	15	14.8	0.03913
7200	7700	77	0	17	15.4	0.0398
7250	7750	74	0	17	14.8	0.03821
7300	7800	76	0	16	15.2	0.03915
7350	7850	75	0	16	15	0.03819
7400	7900	72	0	15	14.4	0.03668
7450	7950	71	0	17	14.2	0.0381
7500	8000	75	0	24	15	0.03904
7550	8050	79	0	25	15.8	0.0402
7600	8100	77	0	26	15.4	0.03969
7650	8150	75	0	24	15	0.0385
7700	8200	73	0	22	14.6	0.0379
7750	8250	74	0	24	14.8	0.03842
7800	8300	72	0	24	14.4	0.03845
7850	8350	76	0	27	15.2	0.04202
7900	8400	80	0	32	16	0.04416
7950	8450	76	0	31	15.2	0.04228
8000	8500	73	0	25	14.6	0.0401
8050	8550	72	0	23	14.4	0.03947
8100	8600	69	0	22	13.8	0.03756
8150	8650	70	0	23	14	0.03635
8200	8700	71	0	22	14.2	0.03708
8250	8750	73	0	21	14.6	0.03903
8300	8800	71	0	20	14.2	0.03663
8350	8850	66	0	20	13.2	0.03436
8400	8900	63	0	17	12.6	0.03315
8450	8950	68	0	19	13.6	0.03392
8500	9000	68	0	21	13.6	0.03441
8550	9050	65	0	22	13	0.0336
8600	9100	65	0	18	13	0.03344
8650	9150	67	0	16	13.4	0.03754
8700	9200	63	0	18	12.6	0.03558
8750	9250	58	0	15	11.6	0.03294
8800	9300	62	0	17	12.4	0.03458
8850	9350	65	0	16	13	0.03638
8900	9400	68	0	17	13.6	0.03629
8950	9450	67	2	14	13.8	0.03861
9000	9500	64	2	12	13.2	0.03867
9050	9550	67	2	12	13.8	0.0401
9100	9600	69	2	15	14.2	0.04045
9150	9650	64	2	16	13.2	0.0362
9200	9700	70	2	18	14.4	0.03919
9250	9750	68	2	19	14	0.03751
9300	9800	67	2	18	13.8	0.03788
9350	9850	68	2	18	14	0.0371
9400	9900	63	2	15	13	0.03571
9450	9950	63	0	15	12.6	0.03527
9500	10000	65	0	14	13	0.03505
9550	10050	73	0	12	14.6	0.04251
9600	10100	75	0	9	15	0.04492
9650	10150	77	0	8	15.4	0.04838
9700	10200	74	0	4	14.8	0.04758
9750	10250	83	0	3	16.6	0.05426
9800	10300	80	0	2	16	0.05482
9850	10350	85	0	0	17	0.05726
9900	10400	92	0	0	18.4	0.06598
9950	10450	99	0	0	19.8	0.06683
10000	10500	99	0	0	19.8	0.06749
10050	10550	88	0	0	17.6	0.05904
10100	10600	86	0	2	17.2	0.05747
10150	10650	88	0	3	17.6	0.05547
10200	10700	92	0	6	18.4	0.05513
10250	10750	83	0	9	16.6	0.04846
10300	10800	81	0	11	16.2	0.04568
10350	10850	76	0	13	15.2	0.04239
10400	10900	72	0	14	14.4	0.03558
10450	10950	63	0	14	12.6	0.03057
10500	11000	61	0	14	12.2	0.02913
10550	11050	62	0	16	12.4	0.02968
10600	11100	59	0	14	11.8	0.02738
10650	11150	60	0	16	12	0.02679
10700	11200	54	0	13	10.8	0.02528
10750	11250	57	0	11	11.4	0.02661
10800	11300	59	0	9	11.8	0.02797
10850	11350	56	0	9	11.2	0.02668
10900	11400	54	0	10	10.8	0.025
10950	11450	51	0	10	10.2	0.02442
11000	11500	54	0	10	10.8	0.02508
11050	11550	55	0	8	11	0.02496
11100	11600	56	0	9	11.2	0.02657
11150	11650	53	0	7	10.6	0.02741
11200	11700	62	0	8	12.4	0.03229
11250	11750	64	0	10	12.8	0.03344
11300	11800	72	0	19	14.4	0.03549
11350	11850	78	0	27	15.6	0.03955
11400	11900	82	0	31	16.4	0.04179
11450	11950	83	0	35	16.6	0.04221
11500	12000	85	0	41	17	0.04237
11550	12050	88	0	45	17.6	0.0447
11600	12100	93	0	49	18.6	0.04731
11650	12150	90	0	48	18	0.04579
11700	12200	85	1	51	17.2	0.05207
11750	12250	87	1	48	17.6	0.05314
11800	12300	80	1	41	16.2	0.04998
11850	12350	70	1	31	14.2	0.04444
11900	12400	69	1	28	14	0.04335
11950	12450	73	1	28	14.8	0.04543
12000	12500	71	1	22	14.4	0.04513
12050	12550	67	1	18	13.6	0.04216
12100	12600	65	1	14	13.2	0.04077
12150	12650	65	1	15	13.2	0.03985
12200	12700	65	0	12	13	0.03118
12250	12750	60	0	12	12	0.02919
12300	12800	61	0	10	12.2	0.02971
12350	12850	66	0	10	13.2	0.03185
12400	12900	62	0	9	12.4	0.031
12450	12950	65	0	6	13	0.03235
12500	13000	72	0	16	14.4	0.03525
12550	13050	72	0	17	14.4	0.03514
12600	13100	71	0	17	14.2	0.03415
12650	13150	78	0	22	15.6	0.0382
12700	13200	76	0	25	15.2	0.03625
12750	13250	79	0	26	15.8	0.03698
12800	13300	79	0	26	15.8	0.0391
12850	13350	83	0	27	16.6	0.03968
12900	13400	88	0	30	17.6	0.04167
12950	13450	88	0	31	17.6	0.04218
13000	13500	84	0	28	16.8	0.04111
13050	13550	89	0	30	17.8	0.04281
13100	13600	91	0	31	18.2	0.04405
13150	13650	86	0	26	17.2	0.04171
13200	13700	89	0	26	17.8	0.04345
13250	13750	92	0	32	18.4	0.04649
13300	13800	94	0	40	18.8	0.04749
13350	13850	91	0	44	18.2	0.04728
13400	13900	92	0	46	18.4	0.0494
13450	13950	86	0	45	17.2	0.04537
13500	14000	86	0	44	17.2	0.04419
13550	14050	89	0	50	17.8	0.04852
13600	14100	89	0	52	17.8	0.04913
13650	14150	97	0	55	19.4	0.05306
13700	14200	100	0	59	20	0.05371
13750	14250	96	0	57	19.2	0.05106
13800	14300	96	0	53	19.2	0.04942
13850	14350	96	0	52	19.2	0.04908
13900	14400	95	0	49	19	0.04661
13950	14450	95	0	51	19	0.04839
14000	14500	96	0	50	19.2	0.05154
14050	14550	90	0	43	18	0.0465
14100	14600	90	0	45	18	0.04577
14150	14650	82	0	45	16.4	0.04077
14200	14700	77	0	42	15.4	0.04002
14250	14750	73	0	39	14.6	0.03726
14300	14800	76	0	40	15.2	0.03909
14350	14850	80	0	45	16	0.04185
14400	14900	86	0	54	17.2	0.04594
14450	14950	91	0	59	18.2	0.04892
14500	15000	91	0	61	18.2	0.04646
14550	15050	98	0	69	19.6	0.05147
14600	15100	95	1	68	19.2	0.05132
14650	15150	101	1	71	20.4	0.0561
14700	15200	105	1	75	21.2	0.05832
14750	15250	112	1	81	22.6	0.06358
14800	15300	113	2	87	23	0.06622
14850	15350	114	2	90	23.2	0.06952
14900	15400	109	2	85	22.2	0.06648
14950	15450	112	2	88	22.8	0.06918
15000	15500	113	2	86	23	0.07185
15050	15550	106	2	82	21.6	0.07087
15100	15600	108	1	83	21.8	0.07115
15150	15650	101	1	78	20.4	0.06577
15200	15700	98	1	70	19.8	0.06358
15250	15750	95	1	63	19.2	0.06106
15300	15800	86	0	53	17.2	0.05461
15350	15850	77	0	43	15.4	0.04686
15400	15900	73	0	37	14.6	0.04448
15450	15950	67	0	28	13.4	0.03855
15500	16000	63	0	26	12.6	0.03414
15550	16050	64	0	22	12.8	0.03163
15600	16100	63	0	19	12.6	0.03071
15650	16150	64	0	18	12.8	0.03325
15700	16200	65	0	17	13	0.03243
15750	16250	61	0	16	12.2	0.02955
15800	16300	63	0	17	12.6	0.03111
15850	16350	74	0	26	14.8	0.03795
15900	16400	78	0	28	15.6	0.04037
15950	16450	79	0	31	15.8	0.04105
16000	16500	77	0	29	15.4	0.04412
16050	16550	77	0	27	15.4	0.04501
16100	16600	85	0	24	17	0.0534
16150	16650	91	0	23	18.2	0.05567
16200	16700	84	0	24	16.8	0.0534
16250	16750	90	0	25	18	0.057
16300	16800	88	0	23	17.6	0.05605
16350	16850	79	0	12	15.8	0.05046
16400	16900	76	0	8	15.2	0.04916
16450	16950	76	0	5	15.2	0.04791
16500	17000	75	0	5	15	0.045
16550	17050	76	0	7	15.2	0.04338
16600	17100	69	0	8	13.8	0.03459
16650	17150	61	0	9	12.2	0.02975
16700	17200	66	0	10	13.2	0.03142
16750	17250	62	0	9	12.4	0.02909
16800	17300	63	0	9	12.6	0.02878
16850	17350	65	1	11	13.2	0.03015
16900	17400	74	1	16	15	0.03751
16950	17450	70	1	14	14.2	0.03668
17000	17500	68	1	13	13.8	0.03571
17050	17550	66	1	11	13.4	0.03618
17100	17600	64	1	12	13	0.03543
17150	17650	67	1	13	13.6	0.03766
17200	17700	66	1	12	13.4	0.03641
17250	17750	68	1	17	13.8	0.03685
17300	17800	69	1	21	14	0.03855
17350	17850	71	0	19	14.2	0.03868
17400	17900	63	0	14	12.6	0.03159
17450	17950	64	0	17	12.8	0.03238
17500	18000	64	0	18	12.8	0.03156
17550	18050	60	0	18	12	0.02872
17600	18100	58	0	16	11.6	0.02836
17650	18150	53	0	14	10.6	0.0254
17700	18200	54	0	16	10.8	0.02761
17750	18250	49	0	11	9.8	0.02541
17800	18300	45	0	7	9	0.02218
17850	18350	47	0	7	9.4	0.02993
17900	18400	54	0	7	10.8	0.0355
17950	18450	60	0	4	12	0.03848
18000	18500	59	0	3	11.8	0.04172
18050	18550	64	0	3	12.8	0.04592
18100	18600	65	0	3	13	0.04692
18150	18650	67	0	3	13.4	0.04889
18200	18700	61	0	0	12.2	0.0453
18250	18750	60	0	1	12	0.04562
18300	18800	60	0	2	12	0.04545
18350	18850	52	0	2	10.4	0.03461
18400	18900	43	0	5	8.6	0.02807
18450	18950	42	0	9	8.4	0.03022
18500	19000	55	0	9	11	0.04271
18550	19050	65	0	9	13	0.04931
18600	19100	71	0	9	14.2	0.063
18650	19150	78	0	9	15.6	0.06541
18700	19200	84	0	9	16.8	0.06793
18750	19250	90	0	13	18	0.07069
18800	19300	90	0	14	18	0.07168
18850	19350	93	0	17	18.6	0.07337
18900	19400	88	0	14	17.6	0.07094
18950	19450	84	0	10	16.8	0.06771
19000	19500	78	0	10	15.6	0.05561
19050	19550	65	0	10	13	0.04707
19100	19600	62	0	10	12.4	0.03546
19150	19650	57	0	10	11.4	0.03219
19200	19700	56	0	10	11.2	0.03338
19250	19750	55	0	5	11	0.0327
19300	19800	59	0	3	11.8	0.03497
19350	19850	66	0	0	13.2	0.04134
19400	19900	69	0	0	13.8	0.04171
19450	19950	67	0	0	13.4	0.03962
19500	20000	66	0	1	13.2	0.03823
19550	20050	64	0	1	12.8	0.03597
19600	20100	63	0	1	12.6	0.03412
19650	20150	66	0	2	13.2	0.03731
19700	20200	66	0	2	13.2	0.03687
19750	20250	64	0	2	12.8	0.03516
19800	20300	62	0	3	12.4	0.03275
19850	20350	52	0	4	10.4	0.02574
19900	20400	50	0	4	10	0.02538
19950	20450	50	0	4	10	0.02421
20000	20500	48	0	3	9.6	0.02287
20050	20550	51	0	3	10.2	0.023
20100	20600	50	0	3	10	0.0235
20150	20650	46	0	3	9.2	0.02024
20200	20700	45	0	3	9	0.01919
20250	20750	47	0	3	9.4	0.02042
20300	20800	49	0	2	9.8	0.02112
20350	20850	52	0	1	10.4	0.02198
20400	20900	54	0	1	10.8	0.02266
20450	20950	57	0	1	11.4	0.0261
20500	21000	61	0	1	12.2	0.02737
20550	21050	56	0	1	11.2	0.02692
20600	21100	54	0	2	10.8	0.02565
20650	21150	53	0	1	10.6	0.02507
20700	21200	51	0	1	10.2	0.02452
20750	21250	54	0	1	10.8	0.02681
20800	21300	54	0	4	10.8	0.02713
20850	21350	52	0	4	10.4	0.02573
20900	21400	50	0	4	10	0.0252
20950	21450	49	0	6	9.8	0.02332
21000	21500	44	0	6	8.8	0.02198
21050	21550	46	0	8	9.2	0.02243
21100	21600	47	0	7	9.4	0.02165
21150	21650	50	0	7	10	0.02342
21200	21700	50	0	8	10	0.02298
21250	21750	48	0	10	9.6	0.02096
21300	21800	47	0	8	9.4	0.02113
21350	21850	48	0	9	9.6	0.02242
21400	21900	52	0	10	10.4	0.02439
21450	21950	53	1	8	10.8	0.02597
21500	22000	48	1	8	9.8	0.02353
21550	22050	54	1	6	11	0.02767
21600	22100	50	1	6	10.2	0.02836
21650	22150	47	1	6	9.6	0.0272
21700	22200	53	1	5	10.8	0.03117
21750	22250	57	1	3	11.6	0.03559
21800	22300	61	1	2	12.4	0.03961
21850	22350	63	1	1	12.8	0.04124
21900	22400	71	1	0	14.4	0.04499
21950	22450	71	0	0	14.2	0.0432
22000	22500	77	0	0	15.4	0.04888
22050	22550	74	0	0	14.8	0.05448
22100	22600	79	0	0	15.8	0.05706
22150	22650	87	0	0	17.4	0.06216
22200	22700	87	0	0	17.4	0.06435
22250	22750	81	0	0	16.2	0.06077
22300	22800	79	0	0	15.8	0.05709
22350	22850	78	0	0	15.6	0.05571
22400	22900	76	0	0	15.2	0.05325
22450	22950	74	0	0	14.8	0.05634
22500	23000	73	1	2	14.8	0.05555
22550	23050	69	1	2	14	0.04544
22600	23100	66	1	2	13.4	0.04394
22650	23150	57	1	2	11.6	0.03819
22700	23200	53	1	2	10.8	0.03309
22750	23250	53	1	2	10.8	0.03208
22800	23300	57	1	2	11.6	0.03656
22850	23350	53	1	2	10.8	0.0346
22900	23400	45	1	2	9.2	0.03222
22950	23450	45	1	2	9.2	0.03413
23000	23500	53	0	0	10.6	0.04055
23050	23550	68	0	0	13.6	0.04725
23100	23600	73	0	0	14.6	0.04705
23150	23650	85	0	0	17	0.05427
23200	23700	91	0	0	18.2	0.06277
23250	23750	87	0	0	17.4	0.0604
23300	23800	80	0	0	16	0.06109
23350	23850	86	0	0	17.2	0.06616
23400	23900	90	0	2	18	0.06819
23450	23950	88	0	3	17.6	0.06167
23500	24000	84	0	3	16.8	0.05581
23550	24050	80	0	3	16	0.05881
23600	24100	82	0	3	16.4	0.06128
23650	24150	79	0	3	15.8	0.06744
23700	24200	72	0	3	14.4	0.0717
23750	24250	87	0	3	17.4	0.07828
23800	24300	89	0	4	17.8	0.07224
23850	24350	92	0	7	18.4	0.07306
23900	24400	93	0	9	18.6	0.07291
23950	24450	98	0	8	19.6	0.07642
24000	24500	90	0	8	18	0.07133
24050	24550	86	0	8	17.2	0.06448
24100	24600	85	0	8	17	0.06184
24150	24650	78	0	8	15.6	0.05047
24200	24700	79	0	8	15.8	0.03832
24250	24750	82	0	8	16.4	0.0452
24300	24800	81	0	7	16.2	0.07686
24350	24850	91	0	4	18.2	0.09423
24400	24900	89	0	0	17.8	0.09488
24450	24950	87	0	1	17.4	0.09251
24500	25000	92	0	1	18.4	0.09586
24550	25050	86	0	1	17.2	0.09235
24600	25100	83	0	1	16.6	0.09185
24650	25150	83	0	2	16.6	0.09082
24700	25200	84	0	3	16.8	0.09165
24750	25250	74	0	4	14.8	0.0825
24800	25300	71	0	4	14.2	0.05087
24850	25350	57	0	4	11.4	0.0292
24900	25400	62	0	5	12.4	0.02988
24950	25450	60	0	4	12	0.02907
25000	25500	57	0	5	11.4	0.02677
25050	25550	60	0	7	12	0.02956
25100	25600	59	0	8	11.8	0.02963
25150	25650	65	0	8	13	0.03165
25200	25700	67	0	11	13.4	0.03177
25250	25750	68	0	15	13.6	0.03204
25300	25800	70	0	15	14	0.03201
25350	25850	69	0	16	13.8	0.03396
25400	25900	67	0	18	13.4	0.03352
25450	25950	70	0	19	14	0.03637
25500	26000	70	0	20	14	0.03635
25550	26050	69	0	20	13.8	0.03476
25600	26100	66	0	19	13.2	0.0324
25650	26150	63	0	18	12.6	0.03107
25700	26200	57	0	15	11.4	0.02857
25750	26250	51	0	10	10.2	0.02494
25800	26300	49	0	10	9.8	0.0239
25850	26350	48	0	10	9.6	0.02184
25900	26400	47	0	9	9.4	0.02109
25950	26450	47	0	10	9.4	0.02297
26000	26500	53	0	8	10.6	0.03492
26050	26550	67	0	6	13.4	0.04446
26100	26600	78	0	6	15.6	0.05324
26150	26650	80	0	6	16	0.05413
26200	26700	86	0	5	17.2	0.05664
26250	26750	89	0	5	17.8	0.05872
26300	26800	95	0	5	19	0.06191
26350	26850	100	0	4	20	0.0643
26400	26900	109	0	2	21.8	0.09114
26450	26950	111	0	0	22.2	0.0917
26500	27000	108	0	0	21.6	0.08429
26550	27050	93	0	0	18.6	0.07962
26600	27100	88	0	0	17.6	0.0753
26650	27150	86	0	0	17.2	0.0743
26700	27200	85	0	0	17	0.07309
26750	27250	80	0	0	16	0.07023
26800	27300	77	0	0	15.4	0.06759
26850	27350	77	0	0	15.4	0.07555
26900	27400	69	0	0	13.8	0.05126
26950	27450	69	0	0	13.8	0.05179
27000	27500	70	0	0	14	0.05081
27050	27550	74	0	0	14.8	0.05074
27100	27600	73	0	0	14.6	0.05006
27150	27650	73	0	0	14.6	0.05139
27200	27700	70	0	0	14	0.05042
27250	27750	80	0	0	16	0.056
27300	27800	84	0	0	16.8	0.05945
27350	27850	82	0	0	16.4	0.05017
27400	27900	88	0	0	17.6	0.05107
27450	27950	86	0	0	17.2	0.0468
27500	28000	85	0	3	17	0.04499
27550	28050	85	0	8	17	0.04225
27600	28100	83	0	12	16.6	0.04049
27650	28150	90	0	22	18	0.04392
27700	28200	95	0	25	19	0.04595
27750	28250	97	0	34	19.4	0.04681
27800	28300	95	0	38	19	0.04589
27850	28350	101	1	46	20.4	0.0525
27900	28400	91	1	49	18.4	0.04824
27950	28450	93	1	54	18.8	0.05029
28000	28500	97	1	57	19.6	0.05316
28050	28550	102	1	61	20.6	0.05689
28100	28600	113	1	69	22.8	0.06106
28150	28650	107	1	64	21.6	0.0584
28200	28700	106	1	65	21.4	0.06032
28250	28750	98	1	57	19.8	0.05623
28300	28800	105	1	58	21.2	0.06049
28350	28850	102	0	53	20.4	0.05555
28400	28900	102	0	50	20.4	0.05432
28450	28950	106	0	52	21.2	0.05688
28500	29000	101	0	50	20.2	0.05296
28550	29050	97	0	50	19.4	0.05328
28600	29100	92	0	41	18.4	0.05234
28650	29150	94	0	36	18.8	0.05145
28700	29200	87	0	32	17.4	0.0458
28750	29250	88	0	31	17.6	0.04584
28800	29300	77	0	26	15.4	0.03894
28850	29350	69	0	25	13.8	0.03618
28900	29400	65	0	26	13	0.03519
28950	29450	58	0	22	11.6	0.03016
29000	29500	55	0	18	11	0.02894
29050	29550	53	0	12	10.6	0.0267
29100	29600	44	0	9	8.8	0.0218
29150	29650	35	0	9	7	0.01835
29200	29700	34	0	9	6.8	0.01801
29250	29750	28	0	9	5.6	0.01583
29300	29800	26	0	9	5.2	0.01472
29350	29850	26	0	7	5.2	0.01428
29400	29900	25	0	6	5	0.01393
29450	29950	21	0	3	4.2	0.01259
29500	30000	21	0	3	4.2	0.0121
29550	30050	14	0	0	2.8	0.00633
29600	30100	13	0	0	2.6	0.00665
29650	30150	18	0	0	3.6	0.00988
29700	30200	22	0	0	4.4	0.01164
29750	30250	26	0	0	5.2	0.01317
29800	30300	27	0	0	5.4	0.01352
29850	30350	25	0	0	5	0.01255
29900	30400	31	0	1	6.2	0.01635
29950	30450	42	0	1	8.4	0.0211
30000	30500	42	0	1	8.4	0.02277
30050	30550	46	0	1	9.2	0.02605
30100	30600	47	0	1	9.4	0.02659
30150	30650	57	0	1	11.4	0.04497
30200	30700	59	0	1	11.8	0.08673
30250	30750	67	0	1	13.4	0.11952
30300	30800	79	0	1	15.8	0.13849
30350	30850	98	0	1	19.6	0.14984
30400	30900	104	0	0	20.8	0.16742
30450	30950	110	0	0	22	0.17968
30500	31000	117	0	0	23.4	0.19749
30550	31050	126	0	0	25.2	0.21519
30600	31100	131	0	0	26.2	0.23231
30650	31150	123	0	0	24.6	0.22971
30700	31200	124	0	0	24.8	0.1982
30750	31250	120	0	0	24	0.16743
30800	31300	111	0	0	22.2	0.15552
30850	31350	107	0	0	21.4	0.1533
30900	31400	107	0	0	21.4	0.14245
30950	31450	96	0	0	19.2	0.1306
31000	31500	91	0	0	18.2	0.11323
31050	31550	81	0	4	16.2	0.09408
31100	31600	78	0	9	15.6	0.07852
31150	31650	79	0	13	15.8	0.063
31200	31700	86	0	23	17.2	0.05937
31250	31750	88	1	33	17.8	0.06133
31300	31800	97	2	39	19.8	0.05996
31350	31850	91	2	47	18.6	0.05508
31400	31900	88	2	53	18	0.04873
31450	31950	93	3	62	19.2	0.05055
31500	32000	104	3	72	21.4	0.05487
31550	32050	107	4	72	22.2	0.06847
31600	32100	112	4	75	23.2	0.0701
31650	32150	113	5	77	23.6	0.07854
31700	32200	111	5	74	23.2	0.07464
31750	32250	112	4	72	23.2	0.0756
31800	32300	104	4	70	21.6	0.07642
31850	32350	110	4	77	22.8	0.07941
31900	32400	114	4	79	23.6	0.08048
31950	32450	115	3	80	23.6	0.08035
32000	32500	116	4	83	24	0.08312
32050	32550	128	3	96	26.2	0.07739
32100	32600	133	3	100	27.2	0.0805
32150	32650	136	3	106	27.8	0.07979
32200	32700	135	5	107	28	0.08422
32250	32750	141	5	113	29.2	0.08999
32300	32800	149	4	119	30.6	0.09063
32350	32850	147	5	113	30.4	0.0917
32400	32900	143	6	114	29.8	0.09639
32450	32950	143	6	115	29.8	0.09668
32500	33000	133	5	105	27.6	0.08932
32550	33050	124	5	93	25.8	0.08562
32600	33100	125	5	93	26	0.08716
32650	33150	126	4	93	26	0.08201
32700	33200	127	2	93	25.8	0.07817
32750	33250	118	2	88	24	0.07002
32800	33300	117	3	89	24	0.08644
32850	33350	119	3	93	24.4	0.09214
32900	33400	121	2	92	24.6	0.08672
32950	33450	114	2	88	23.2	0.08139
33000	33500	122	3	92	25	0.08839
33050	33550	128	4	101	26.4	0.09231
33100	33600	127	4	102	26.2	0.09151
33150	33650	125	4	98	25.8	0.08945
33200	33700	126	4	103	26	0.09044
33250	33750	125	4	101	25.8	0.09003
33300	33800	124	3	100	25.4	0.0731
33350	33850	121	4	97	25	0.06758
33400	33900	123	4	97	25.4	0.07033
33450	33950	122	4	92	25.2	0.07062
33500	34000	118	3	94	24.2	0.06715
33550	34050	113	2	88	23	0.06375
33600	34100	114	2	87	23.2	0.06316
33650	34150	115	2	91	23.4	0.06455
33700	34200	120	2	90	24.4	0.06652
33750	34250	128	2	94	26	0.07199
33800	34300	129	3	95	26.4	0.07332
33850	34350	129	3	93	26.4	0.07416
33900	34400	125	3	91	25.6	0.07063
33950	34450	126	3	92	25.8	0.07119
34000	34500	128	3	91	26.2	0.07229
34050	34550	130	3	91	26.6	0.0736
34100	34600	126	3	88	25.8	0.07242
34150	34650	119	3	79	24.4	0.07022
34200	34700	108	3	71	22.2	0.06523
34250	34750	104	3	69	21.4	0.06306
34300	34800	106	2	70	21.6	0.06081
34350	34850	105	0	72	21	0.0569
34400	34900	105	0	72	21	0.05714
34450	34950	104	0	70	20.8	0.05589
34500	35000	99	0	65	19.8	0.05352
34550	35050	94	0	58	18.8	0.04906
34600	35100	91	0	53	18.2	0.04604
34650	35150	90	0	52	18	0.0446
34700	35200	86	0	50	17.2	0.04217
34750	35250	82	0	43	16.4	0.03812
34800	35300	75	0	34	15	0.03511
34850	35350	70	0	26	14	0.0321
34900	35400	68	0	24	13.6	0.03081
34950	35450	69	0	26	13.8	0.03151
35000	35500	72	0	29	14.4	0.03258
35050	35550	72	0	31	14.4	0.03365
35100	35600	68	0	29	13.6	0.0319
35150	35650	67	0	28	13.4	0.03204
35200	35700	71	0	28	14.2	0.03444
35250	35750	71	0	28	14.2	0.03549
35300	35800	69	0	26	13.8	0.03535
35350	35850	67	0	24	13.4	0.03519
35400	35900	69	0	26	13.8	0.0361
35450	35950	71	0	25	14.2	0.03926
35500	36000	70	0	22	14	0.03774
35550	36050	72	0	24	14.4	0.03759
35600	36100	74	0	27	14.8	0.03981
35650	36150	76	0	27	15.2	0.04016
35700	36200	75	0	28	15	0.03954
35750	36250	74	0	32	14.8	0.03871
35800	36300	74	0	34	14.8	0.03836
35850	36350	74	0	37	14.8	0.03748
35900	36400	70	0	34	14	0.036
35950	36450	67	0	33	13.4	0.03268
36000	36500	68	0	33	13.6	0.03332
36050	36550	65	0	32	13	0.03156
36100	36600	65	0	29	13	0.02969
36150	36650	71	0	35	14.2	0.0327
36200	36700	73	0	37	14.6	0.03417
36250	36750	77	2	41	15.8	0.03644
36300	36800	80	3	44	16.6	0.03871
36350	36850	81	3	43	16.8	0.03882
36400	36900	84	3	46	17.4	0.04146
36450	36950	92	3	54	19	0.04599
36500	37000	89	3	51	18.4	0.04465
36550	37050	85	3	49	17.6	0.04306
36600	37100	87	4	49	18.2	0.04513
36650	37150	80	4	44	16.8	0.04272
36700	37200	83	4	45	17.4	0.04513
36750	37250	78	2	39	16	0.04136
36800	37300	78	1	34	15.8	0.04157
36850	37350	78	1	34	15.8	0.04152
36900	37400	78	1	34	15.8	0.04232
36950	37450	74	1	26	15	0.03922
37000	37500	74	1	26	15	0.04029
37050	37550	79	1	25	16	0.04287
37100	37600	76	0	26	15.2	0.04014
37150	37650	78	0	27	15.6	0.03923
37200	37700	74	0	24	14.8	0.0351
37250	37750	81	0	29	16.2	0.04114
37300	37800	80	0	28	16	0.04595
37350	37850	76	0	26	15.2	0.04463
37400	37900	70	0	20	14	0.03995
37450	37950	74	0	19	14.8	0.0456
37500	38000	82	0	19	16.4	0.05315
37550	38050	87	0	18	17.4	0.05753
37600	38100	86	0	15	17.2	0.05977
37650	38150	80	0	12	16	0.05803
37700	38200	82	0	9	16.4	0.06064
37750	38250	74	0	0	14.8	0.05441
37800	38300	68	0	0	13.6	0.04543
37850	38350	70	0	0	14	0.04636
37900	38400	84	0	0	16.8	0.05686
37950	38450	84	0	0	16.8	0.05369
38000	38500	79	0	3	15.8	0.04786
38050	38550	77	1	9	15.6	0.0474
38100	38600	79	2	10	16.2	0.04739
38150	38650	85	2	14	17.4	0.04998
38200	38700	86	2	21	17.6	0.05012
38250	38750	85	3	22	17.6	0.04933
38300	38800	91	3	26	18.8	0.05198
38350	38850	97	4	31	20.2	0.05513
38400	38900	85	4	35	17.8	0.04758
38450	38950	78	5	37	16.6	0.04527
38500	39000	73	6	35	15.8	0.04206
38550	39050	66	6	30	14.4	0.04402
38600	39100	68	5	33	14.6	0.04371
38650	39150	68	6	32	14.8	0.04484
38700	39200	61	7	25	13.6	0.04428
38750	39250	64	7	29	14.2	0.05359
38800	39300	68	7	34	15	0.05468
38850	39350	65	6	33	14.2	0.05241
38900	39400	75	6	38	16.2	0.05365
38950	39450	73	5	40	15.6	0.05108
39000	39500	75	5	43	16	0.05552
39050	39550	76	5	45	16.2	0.05836
39100	39600	75	5	47	16	0.05857
39150	39650	81	4	44	17	0.06589
39200	39700	86	3	44	17.8	0.06838
39250	39750	89	2	39	18.2	0.06794
39300	39800	80	2	30	16.4	0.06438
39350	39850	84	2	26	17.2	0.07242
39400	39900	76	2	17	15.6	0.07156
39450	39950	75	2	13	15.4	0.07121
39500	40000	79	1	9	16	0.06901
39550	40050	84	0	6	16.8	0.067
39600	40100	84	0	0	16.8	0.07003
39650	40150	75	0	0	15	0.06139
39700	40200	80	0	0	16	0.05905
39750	40250	85	0	0	17	0.06476
39800	40300	98	0	0	19.6	0.06842
39850	40350	94	0	0	18.8	0.06167
39900	40400	93	0	0	18.6	0.0642
39950	40450	94	0	0	18.8	0.06558
40000	40500	87	0	3	17.4	0.0633
40050	40550	78	0	3	15.6	0.05317
40100	40600	74	0	3	14.8	0.04783
40150	40650	75	0	3	15	0.04629
40200	40700	64	0	3	12.8	0.04223
40250	40750	54	0	3	10.8	0.0278
40300	40800	39	0	3	7.8	0.02306
40350	40850	39	0	4	7.8	0.02196
40400	40900	43	0	4	8.6	0.01928
40450	40950	43	0	6	8.6	0.01923
40500	41000	50	0	3	10	0.02229
40550	41050	56	0	3	11.2	0.02583
40600	41100	55	0	3	11	0.02559
40650	41150	55	0	3	11	0.02622
40700	41200	58	0	4	11.6	0.02751
40750	41250	54	0	4	10.8	0.02674
40800	41300	58	0	4	11.6	0.02824
40850	41350	58	0	4	11.6	0.02773
40900	41400	52	0	4	10.4	0.02475
40950	41450	49	0	2	9.8	0.02266
41000	41500	39	0	2	7.8	0.01723
41050	41550	34	0	3	6.8	0.01556
41100	41600	35	0	3	7	0.01545
41150	41650	34	0	3	6.8	0.01521
41200	41700	35	0	3	7	0.01548
41250	41750	37	0	5	7.4	0.01555
41300	41800	37	0	5	7.4	0.016
41350	41850	34	0	4	6.8	0.01513
41400	41900	35	0	4	7	0.01564
41450	41950	37	0	4	7.4	0.01654
41500	42000	40	0	5	8	0.01772
41550	42050	39	0	5	7.8	0.01585
41600	42100	43	0	5	8.6	0.01855
41650	42150	41	0	5	8.2	0.01747
41700	42200	40	0	4	8	0.01736
41750	42250	45	0	3	9	0.01964
41800	42300	48	0	4	9.6	0.02268
41850	42350	51	0	6	10.2	0.02468
41900	42400	53	0	6	10.6	0.02587
41950	42450	55	0	6	11	0.02758
42000	42500	58	0	5	11.6	0.02954
42050	42550	63	0	4	12.6	0.03212
42100	42600	59	0	5	11.8	0.02944
42150	42650	62	0	5	12.4	0.03048
42200	42700	64	0	5	12.8	0.03184
42250	42750	60	0	4	12	0.03047
42300	42800	59	0	4	11.8	0.02872
42350	42850	57	0	2	11.4	0.02708
42400	42900	56	0	3	11.2	0.02674
42450	42950	63	0	3	12.6	0.03017
42500	43000	65	0	3	13	0.033
42550	43050	61	0	3	12.2	0.03111
42600	43100	62	0	2	12.4	0.03183
42650	43150	62	0	2	12.4	0.03638
42700	43200	65	0	2	13	0.03784
42750	43250	61	0	2	12.2	0.0359
42800	43300	54	0	1	10.8	0.03231
42850	43350	54	0	3	10.8	0.03336
42900	43400	55	0	3	11	0.03342
42950	43450	47	0	3	9.4	0.03246
43000	43500	43	0	3	8.6	0.03306
43050	43550	47	0	3	9.4	0.04011
43100	43600	59	0	3	11.8	0.04921
43150	43650	54	0	3	10.8	0.08037
43200	43700	54	0	3	10.8	0.09458
43250	43750	61	0	3	12.2	0.10126
43300	43800	61	0	3	12.2	0.10126
43350	43850	66	0	1	13.2	0.10795
43400	43900	62	0	0	12.4	0.10602
43450	43950	65	0	0	13	0.10398
43500	44000	69	0	0	13.8	0.10539
43550	44050	72	0	0	14.4	0.10421
43600	44100	58	0	0	11.6	0.09503
43650	44150	64	0	3	12.8	0.05989
43700	44200	58	0	3	11.6	0.04356
43750	44250	60	0	8	12	0.04046
43800	44300	66	0	9	13.2	0.04443
43850	44350	59	0	9	11.8	0.03623
43900	44400	62	0	10	12.4	0.03938
43950	44450	59	0	13	11.8	0.038
44000	44500	58	0	14	11.6	0.03375
44050	44550	54	0	14	10.8	0.02857
44100	44600	55	0	14	11	0.02843
44150	44650	55	0	12	11	0.02855
44200	44700	58	0	12	11.6	0.02798
44250	44750	56	0	7	11.2	0.02717
44300	44800	51	0	6	10.2	0.02403
44350	44850	52	0	7	10.4	0.02447
44400	44900	55	0	7	11	0.02448
44450	44950	56	0	5	11.2	0.02523
44500	45000	54	0	4	10.8	0.0229
44550	45050	53	0	5	10.6	0.0229
44600	45100	53	0	7	10.6	0.02237
44650	45150	58	0	12	11.6	0.02526
44700	45200	59	0	15	11.8	0.02631
44750	45250	59	0	15	11.8	0.02932
44800	45300	63	0	15	12.6	0.03171
44850	45350	62	0	14	12.4	0.03141
44900	45400	56	0	14	11.2	0.02842
44950	45450	53	0	13	10.6	0.02701
45000	45500	54	0	15	10.8	0.02881
45050	45550	54	0	15	10.8	0.03082
45100	45600	53	0	13	10.6	0.03117
45150	45650	53	0	9	10.6	0.0313
45200	45700	50	0	6	10	0.0303
45250	45750	47	0	6	9.4	0.02591
45300	45800	49	0	6	9.8	0.02682
45350	45850	57	0	11	11.4	0.02962
45400	45900	62	0	11	12.4	0.03247
45450	45950	66	0	13	13.2	0.03326
45500	46000	63	0	11	12.6	0.03111
45550	46050	62	0	10	12.4	0.02919
45600	46100	65	0	10	13	0.02983
45650	46150	61	0	9	12.2	0.02685
45700	46200	60	0	9	12	0.02693
45750	46250	64	0	9	12.8	0.0297
45800	46300	61	0	9	12.2	0.02902
45850	46350	59	0	5	11.8	0.02965
45900	46400	55	0	4	11	0.02805
45950	46450	52	0	3	10.4	0.0265
46000	46500	50	0	3	10	0.02668
46050	46550	48	0	3	9.6	0.02521
46100	46600	42	0	3	8.4	0.02284
46150	46650	38	0	3	7.6	0.02179
46200	46700	37	0	3	7.4	0.02082
46250	46750	31	0	3	6.2	0.01719
46300	46800	29	0	3	5.8	0.0141
46350	46850	28	0	2	5.6	0.01168
46400	46900	28	0	2	5.6	0.01151
46450	46950	27	0	1	5.4	0.0116
46500	47000	33	0	4	6.6	0.01487
46550	47050	33	0	4	6.6	0.01487
46600	47100	37	0	4	7.4	0.01625
46650	47150	37	0	3	7.4	0.01642
46700	47200	36	0	3	7.2	0.01584
46750	47250	37	0	3	7.4	0.01635
46800	47300	39	0	3	7.8	0.01821
46850	47350	35	0	3	7	0.01724
46900	47400	35	0	3	7	0.0165
46950	47450	33	0	3	6.6	0.01568
47000	47500	30	0	0	6	0.01264
47050	47550	34	0	0	6.8	0.01486
47100	47600	37	0	0	7.4	0.01612
47150	47650	38	0	1	7.6	0.01751
47200	47700	41	0	1	8.2	0.01835
47250	47750	39	0	1	7.8	0.01765
47300	47800	38	0	1	7.6	0.01704
47350	47850	37	0	1	7.4	0.01701
47400	47900	37	0	1	7.4	0.01667
47450	47950	39	0	1	7.8	0.01812
47500	48000	39	0	2	7.8	0.01848
47550	48050	40	0	3	8	0.01939
47600	48100	38	0	3	7.6	0.01955
47650	48150	38	0	3	7.6	0.01883
47700	48200	39	0	4	7.8	0.01934
47750	48250	47	0	7	9.4	0.02297
47800	48300	48	0	7	9.6	0.0235
47850	48350	51	0	7	10.2	0.02481
47900	48400	53	0	10	10.6	0.02719
47950	48450	52	0	10	10.4	0.02593
48000	48500	53	0	9	10.6	0.02551
48050	48550	51	0	8	10.2	0.02419
48100	48600	46	0	8	9.2	0.02173
48150	48650	44	0	7	8.8	0.02065
48200	48700	39	0	6	7.8	0.01864
48250	48750	31	0	3	6.2	0.01501
48300	48800	27	0	3	5.4	0.01288
48350	48850	21	0	3	4.2	0.00986
48400	48900	17	0	0	3.4	0.00714
48450	48950	23	0	0	4.6	0.01174
48500	49000	18	0	0	3.6	0.01035
48550	49050	17	0	0	3.4	0.00873
48600	49100	30	0	0	6	0.01916
48650	49150	41	0	0	8.2	0.02815
48700	49200	46	0	1	9.2	0.03473
48750	49250	49	0	1	9.8	0.03577
48800	49300	51	0	1	10.2	0.03674
48850	49350	55	0	1	11	0.038
48900	49400	58	0	1	11.6	0.03966
48950	49450	54	0	1	10.8	0.04609
49000	49500	63	0	1	12.6	0.05425
49050	49550	67	0	1	13.4	0.05612
49100	49600	62	0	1	12.4	0.0495
49150	49650	59	0	1	11.8	0.04376
49200	49700	57	0	0	11.4	0.04151
49250	49750	61	0	0	12.2	0.04512
49300	49800	62	0	0	12.4	0.04519
49350	49850	72	0	0	14.4	0.05295
49400	49900	76	0	0	15.2	0.05546
49450	49950	78	0	0	15.6	0.04998
49500	50000	73	0	0	14.6	0.04424
49550	50050	68	0	1	13.6	0.04316
49600	50100	68	0	3	13.6	0.04273
49650	50150	59	0	3	11.8	0.03913
49700	50200	60	0	4	12	0.03665
49750	50250	54	0	4	10.8	0.03235
49800	50300	55	0	4	11	0.03253
49850	50350	46	0	4	9.2	0.03214
49900	50400	45	0	4	9	0.03272
49950	50450	50	0	4	10	0.03251
50000	50500	57	0	4	11.4	0.03679
50050	50550	63	0	3	12.6	0.03839
50100	50600	58	0	1	11.6	0.03616
50150	50650	62	0	1	12.4	0.0386
50200	50700	62	0	0	12.4	0.03918
50250	50750	67	0	0	13.4	0.04308
50300	50800	70	0	0	14	0.04427
50350	50850	74	0	0	14.8	0.04064
50400	50900	73	0	0	14.6	0.039
50450	50950	69	0	0	13.8	0.03826
50500	51000	59	0	1	11.8	0.03171
50550	51050	51	0	1	10.2	0.02941
50600	51100	53	0	1	10.6	0.03179
50650	51150	57	0	1	11.4	0.03461
50700	51200	60	0	1	12	0.03628
50750	51250	62	0	1	12.4	0.04029
50800	51300	68	0	1	13.6	0.04697
50850	51350	64	0	1	12.8	0.05482
50900	51400	58	0	1	11.6	0.05136
50950	51450	53	0	1	10.6	0.05213
51000	51500	66	0	0	13.2	0.0612
51050	51550	71	0	0	14.2	0.06231
51100	51600	73	0	1	14.6	0.06193
51150	51650	75	0	6	15	0.06035
51200	51700	74	0	9	14.8	0.05969
51250	51750	71	0	11	14.2	0.05409
51300	51800	65	0	11	13	0.0484
51350	51850	65	0	12	13	0.03754
51400	51900	71	0	12	14.2	0.04129
51450	51950	73	0	12	14.6	0.03694
51500	52000	63	0	13	12.6	0.02949
51550	52050	71	0	18	14.2	0.0325
51600	52100	71	0	19	14.2	0.03316
51650	52150	65	0	14	13	0.03421
51700	52200	65	0	11	13	0.03403
51750	52250	69	0	9	13.8	0.03978
51800	52300	68	0	9	13.6	0.0395
51850	52350	67	0	8	13.4	0.04075
51900	52400	78	0	8	15.6	0.04895
51950	52450	84	0	8	16.8	0.05522
52000	52500	84	0	7	16.8	0.06337
52050	52550	89	0	2	17.8	0.06799
52100	52600	91	0	0	18.2	0.07196
52150	52650	99	0	0	19.8	0.09003
52200	52700	96	0	0	19.2	0.0897
52250	52750	97	0	0	19.4	0.08609
52300	52800	97	0	0	19.4	0.08673
52350	52850	98	0	0	19.6	0.08847
52400	52900	89	0	0	17.8	0.07893
52450	52950	87	0	0	17.4	0.07697
52500	53000	92	0	0	18.4	0.07097
52550	53050	75	0	0	15	0.06196
52600	53100	72	0	0	14.4	0.05709
52650	53150	71	0	0	14.2	0.0399
52700	53200	67	0	0	13.4	0.03661
52750	53250	67	0	0	13.4	0.04327
52800	53300	67	0	0	13.4	0.0575
52850	53350	74	0	0	14.8	0.06176
52900	53400	73	0	1	14.6	0.06347
52950	53450	74	0	6	14.8	0.06225
53000	53500	70	0	6	14	0.06195
53050	53550	75	0	8	15	0.06498
53100	53600	79	0	11	15.8	0.06558
53150	53650	73	0	12	14.6	0.06298
53200	53700	79	0	13	15.8	0.06623
53250	53750	71	0	15	14.2	0.05512
53300	53800	71	0	17	14.2	0.0414
53350	53850	65	1	20	13.2	0.03668
53400	53900	70	1	27	14.2	0.04065
53450	53950	71	1	30	14.4	0.04259
53500	54000	78	1	42	15.8	0.04567
53550	54050	81	1	43	16.4	0.04525
53600	54100	80	1	42	16.2	0.04545
53650	54150	77	1	42	15.6	0.04303
53700	54200	74	1	41	15	0.04082
53750	54250	73	1	39	14.8	0.04211
53800	54300	74	1	37	15	0.04027
53850	54350	72	0	34	14.4	0.03733
53900	54400	64	0	26	12.8	0.03173
53950	54450	63	0	18	12.6	0.02905
54000	54500	56	0	7	11.2	0.02526
54050	54550	54	0	9	10.8	0.02565
54100	54600	55	0	16	11	0.02705
54150	54650	56	0	16	11.2	0.02685
54200	54700	61	0	18	12.2	0.0297
54250	54750	63	0	18	12.6	0.0291
54300	54800	62	0	18	12.4	0.02997
54350	54850	67	0	21	13.4	0.03215
54400	54900	71	0	24	14.2	0.03448
54450	54950	71	0	31	14.2	0.03419
54500	55000	76	0	32	15.2	0.04083
54550	55050	78	0	27	15.6	0.05216
54600	55100	79	0	18	15.8	0.07441
54650	55150	92	0	17	18.4	0.09883
54700	55200	93	0	15	18.6	0.12731
54750	55250	101	0	15	20.2	0.14275
54800	55300	109	0	15	21.8	0.14787
54850	55350	105	0	12	21	0.14566
54900	55400	102	0	9	20.4	0.14486
54950	55450	99	0	2	19.8	0.14421
55000	55500	95	0	0	19	0.13686
55050	55550	98	0	0	19.6	0.12741
55100	55600	95	0	0	19	0.10276
55150	55650	87	0	0	17.4	0.08145
55200	55700	84	0	0	16.8	0.05245
55250	55750	79	0	0	15.8	0.04023
55300	55800	72	0	0	14.4	0.03539
55350	55850	71	0	0	14.2	0.03594
55400	55900	68	0	0	13.6	0.03253
55450	55950	72	0	0	14.4	0.03625
55500	56000	77	0	0	15.4	0.04175
55550	56050	84	0	0	16.8	0.04758
55600	56100	91	0	0	18.2	0.05422
55650	56150	84	0	0	16.8	0.05057
55700	56200	83	0	0	16.6	0.05029
55750	56250	91	0	0	18.2	0.06021
55800	56300	92	0	5	18.4	0.0611
55850	56350	96	0	7	19.2	0.06251
55900	56400	103	0	9	20.6	0.06502
55950	56450	96	0	9	19.2	0.05947
56000	56500	87	0	9	17.4	0.05339
56050	56550	73	0	10	14.6	0.04376
56100	56600	65	0	11	13	0.0379
56150	56650	67	0	11	13.4	0.0403
56200	56700	67	0	13	13.4	0.0403
56250	56750	57	0	14	11.4	0.02802
56300	56800	54	0	9	10.8	0.02626
56350	56850	51	0	7	10.2	0.02522
56400	56900	47	0	6	9.4	0.02365
56450	56950	48	0	6	9.6	0.02376
56500	57000	50	0	6	10	0.02425
56550	57050	47	0	5	9.4	0.0242
56600	57100	49	0	6	9.8	0.02332
56650	57150	52	0	6	10.4	0.02365
56700	57200	53	0	4	10.6	0.0241
56750	57250	54	0	3	10.8	0.02428
56800	57300	55	0	4	11	0.02563
56850	57350	52	0	4	10.4	0.02383
56900	57400	51	0	4	10.2	0.0233
56950	57450	51	0	4	10.2	0.02431
57000	57500	50	0	6	10	0.02407
57050	57550	55	0	7	11	0.02488
57100	57600	51	0	5	10.2	0.0253
57150	57650	52	0	6	10.4	0.02491
57200	57700	56	0	7	11.2	0.02619
57250	57750	53	0	7	10.6	0.02571
57300	57800	52	0	7	10.4	0.02496
57350	57850	52	0	7	10.4	0.02489
57400	57900	51	0	8	10.2	0.02593
57450	57950	53	0	8	10.6	0.02592
57500	58000	54	0	6	10.8	0.02505
57550	58050	52	0	7	10.4	0.0255
57600	58100	53	0	8	10.6	0.02577
57650	58150	56	0	10	11.2	0.02699
57700	58200	51	0	9	10.2	0.02477
57750	58250	57	0	9	11.4	0.0275
57800	58300	65	0	8	13	0.03057
57850	58350	79	0	8	15.8	0.04409
57900	58400	87	0	6	17.4	0.04912
57950	58450	91	0	6	18.2	0.05607
58000	58500	95	0	6	19	0.06263
58050	58550	98	0	4	19.6	0.06459
58100	58600	99	0	3	19.8	0.06515
58150	58650	94	0	0	18.8	0.06298
58200	58700	92	0	0	18.4	0.06145
58250	58750	84	0	0	16.8	0.05733
58300	58800	71	0	0	14.2	0.05235
58350	58850	58	0	2	11.6	0.03925
58400	58900	54	0	4	10.8	0.03577
58450	58950	51	0	5	10.2	0.03001
58500	59000	48	0	6	9.6	0.02542
58550	59050	46	0	6	9.2	0.02243
58600	59100	44	0	7	8.8	0.02176
58650	59150	44	0	7	8.8	0.02286
58700	59200	47	0	7	9.4	0.02417
58750	59250	54	0	7	10.8	0.02761
58800	59300	61	0	10	12.2	0.02871
58850	59350	61	0	8	12.2	0.02871
58900	59400	60	0	6	12	0.02758
58950	59450	56	0	6	11.2	0.02484
59000	59500	55	0	6	11	0.02389
59050	59550	53	0	7	10.6	0.02556
59100	59600	54	0	8	10.8	0.02647
59150	59650	52	0	8	10.4	0.02567
59200	59700	52	0	8	10.4	0.02623
59250	59750	53	0	10	10.6	0.02651
59300	59800	52	0	7	10.4	0.02732
59350	59850	56	0	8	11.2	0.02983
59400	59900	52	0	8	10.4	0.02829
59450	59950	55	0	8	11	0.02933
59500	60000	56	0	7	11.2	0.03003
59550	60050	59	0	7	11.8	0.02906
59600	60100	60	0	7	12	0.02873
59650	60150	59	0	8	11.8	0.02793
59700	60200	62	0	10	12.4	0.03133
59750	60250	70	0	8	14	0.04027
59800	60300	67	0	8	13.4	0.03954
59850	60350	62	0	7	12.4	0.03739
59900	60400	77	0	7	15.4	0.04919
59950	60450	78	0	6	15.6	0.04996
60000	60500	82	0	6	16.4	0.05691
60050	60550	92	0	5	18.4	0.07202
60100	60600	94	0	3	18.8	0.0821
60150	60650	95	0	2	19	0.08488
60200	60700	91	0	0	18.2	0.0808
60250	60750	77	0	0	15.4	0.06883
60300	60800	80	0	2	16	0.06939
60350	60850	83	0	2	16.6	0.06988
60400	60900	72	0	4	14.4	0.0598
60450	60950	73	0	7	14.6	0.06076
60500	61000	65	0	8	13	0.05141
60550	61050	53	0	9	10.6	0.03628
60600	61100	49	0	9	9.8	0.02435
60650	61150	55	0	13	11	0.02502
60700	61200	55	0	13	11	0.02539
60750	61250	57	0	15	11.4	0.02798
60800	61300	55	0	13	11	0.02663
60850	61350	54	0	13	10.8	0.0267
60900	61400	53	0	11	10.6	0.02573
60950	61450	48	0	8	9.6	0.02347
61000	61500	48	0	8	9.6	0.02362
61050	61550	58	0	12	11.6	0.02837
61100	61600	58	1	13	11.8	0.0335
61150	61650	53	1	9	10.8	0.03101
61200	61700	58	1	9	11.8	0.03474
61250	61750	61	1	7	12.4	0.03718
61300	61800	63	1	8	12.8	0.03798
61350	61850	65	1	11	13.2	0.03839
61400	61900	70	1	11	14.2	0.04248
61450	61950	76	1	11	15.4	0.05452
61500	62000	85	1	10	17.2	0.06075
61550	62050	78	1	5	15.8	0.05879
61600	62100	79	0	5	15.8	0.05406
61650	62150	81	0	6	16.2	0.05526
61700	62200	77	0	7	15.4	0.05271
61750	62250	73	0	10	14.6	0.04801
61800	62300	79	0	11	15.8	0.0522
61850	62350	78	0	10	15.6	0.05231
61900	62400	75	0	13	15	0.0494
61950	62450	75	0	17	15	0.03978
62000	62500	72	0	20	14.4	0.03548
62050	62550	71	0	20	14.2	0.03249
62100	62600	72	0	21	14.4	0.03378
62150	62650	76	0	22	15.2	0.03929
62200	62700	80	0	21	16	0.0408
62250	62750	84	1	20	17	0.04596
62300	62800	82	1	22	16.6	0.04603
62350	62850	79	1	20	16	0.04426
62400	62900	83	1	20	16.8	0.04707
62450	62950	80	1	17	16.2	0.04694
62500	63000	86	2	26	17.6	0.05367
62550	63050	90	2	35	18.4	0.05623
62600	63100	100	2	44	20.4	0.061
62650	63150	94	2	43	19.2	0.05362
62700	63200	89	2	46	18.2	0.05102
62750	63250	88	1	49	17.8	0.04738
62800	63300	88	1	49	17.8	0.04606
62850	63350	93	1	51	18.8	0.04941
62900	63400	85	1	48	17.2	0.04528
62950	63450	87	1	50	17.6	0.04456
63000	63500	79	0	41	15.8	0.03819
63050	63550	75	0	33	15	0.03657
63100	63600	69	0	27	13.8	0.03252
63150	63650	73	0	31	14.6	0.03536
63200	63700	74	0	32	14.8	0.0358
63250	63750	72	0	30	14.4	0.03527
63300	63800	70	0	27	14	0.0324
63350	63850	67	0	25	13.4	0.02992
63400	63900	73	0	27	14.6	0.03283
63450	63950	70	0	25	14	0.03242
63500	64000	67	0	22	13.4	0.03048
63550	64050	64	0	22	12.8	0.02873
63600	64100	62	0	17	12.4	0.03164
63650	64150	66	0	12	13.2	0.03806
63700	64200	75	0	8	15	0.05016
63750	64250	78	0	5	15.6	0.05332
63800	64300	72	0	4	14.4	0.05248
63850	64350	75	0	5	15	0.05423
63900	64400	69	0	4	13.8	0.05039
63950	64450	68	0	4	13.6	0.05001
64000	64500	73	0	6	14.6	0.05298
64050	64550	75	0	5	15	0.05498
64100	64600	72	0	7	14.4	0.04942
64150	64650	64	0	7	12.8	0.041
64200	64700	56	0	10	11.2	0.02804
64250	64750	57	0	13	11.4	0.0273
64300	64800	62	0	17	12.4	0.029
64350	64850	60	0	16	12	0.02843
64400	64900	63	0	16	12.6	0.03055
64450	64950	66	0	18	13.2	0.03085
64500	65000	64	0	19	12.8	0.03042
64550	65050	65	0	23	13	0.03129
64600	65100	62	0	22	12.4	0.0311
64650	65150	64	0	24	12.8	0.03229
64700	65200	65	0	22	13	0.03368
64750	65250	56	0	19	11.2	0.0289
64800	65300	58	0	15	11.6	0.03702
64850	65350	61	0	15	12.2	0.04498
64900	65400	66	0	14	13.2	0.0476
64950	65450	65	0	11	13	0.04807
65000	65500	64	0	10	12.8	0.04728
65050	65550	62	0	6	12.4	0.04658
65100	65600	71	0	5	14.2	0.05122
65150	65650	74	0	3	14.8	0.05253
65200	65700	72	0	3	14.4	0.05186
65250	65750	75	0	3	15	0.05305
65300	65800	68	0	3	13.6	0.04211
65350	65850	61	0	3	12.2	0.03209
65400	65900	54	0	3	10.8	0.02807
65450	65950	50	0	3	10	0.0267
65500	66000	46	0	1	9.2	0.02411
65550	66050	43	0	1	8.6	0.02125
65600	66100	36	0	1	7.2	0.01645
65650	66150	28	0	1	5.6	0.01229
65700	66200	26	0	0	5.2	0.01088
65750	66250	28	0	0	5.6	0.01126
65800	66300	31	0	0	6.2	0.01281
65850	66350	35	0	0	7	0.01403
65900	66400	45	0	0	9	0.02137
65950	66450	56	0	0	11.2	0.02542
66000	66500	72	0	0	14.4	0.03314
66050	66550	83	0	0	16.6	0.04265
66100	66600	86	0	0	17.2	0.05605
66150	66650	93	0	0	18.6	0.0633
66200	66700	95	0	0	19	0.06361
66250	66750	102	0	0	20.4	0.06815
66300	66800	107	0	0	21.4	0.07325
66350	66850	108	0	1	21.6	0.07449
66400	66900	97	0	2	19.4	0.06648
66450	66950	86	0	2	17.2	0.06289
66500	67000	75	0	2	15	0.05861
66550	67050	71	0	3	14.2	0.05341
66600	67100	69	0	4	13.8	0.04048
66650	67150	65	0	4	13	0.03409
66700	67200	70	0	4	14	0.04593
66750	67250	70	0	4	14	0.04756
66800	67300	61	0	4	12.2	0.04057
66850	67350	62	0	3	12.4	0.04119
66900	67400	60	0	2	12	0.04394
66950	67450	59	0	2	11.8	0.04229
67000	67500	58	0	2	11.6	0.04169
67050	67550	58	0	1	11.6	0.04352
67100	67600	73	0	0	14.6	0.05267
67150	67650	81	0	0	16.2	0.05904
67200	67700	75	0	0	15	0.04795
67250	67750	69	0	1	13.8	0.04195
67300	67800	70	0	2	14	0.04366
67350	67850	72	0	2	14.4	0.05246
67400	67900	85	0	2	17	0.05979
67450	67950	89	0	2	17.8	0.06514
67500	68000	88	0	2	17.6	0.06506
67550	68050	84	0	4	16.8	0.0614
67600	68100	71	0	4	14.2	0.05398
67650	68150	63	0	6	12.6	0.04823
67700	68200	62	0	7	12.4	0.04699
67750	68250	62	0	9	12.4	0.04749
67800	68300	64	0	9	12.8	0.04727
67850	68350	63	0	9	12.6	0.03738
67900	68400	55	0	10	11	0.02964
67950	68450	57	0	13	11.4	0.02752
68000	68500	64	0	13	12.8	0.0311
68050	68550	69	0	18	13.8	0.03387
68100	68600	69	0	22	13.8	0.03221
68150	68650	73	0	26	14.6	0.03506
68200	68700	76	0	26	15.2	0.03653
68250	68750	77	0	24	15.4	0.03763
68300	68800	78	0	24	15.6	0.03818
68350	68850	79	0	27	15.8	0.03972
68400	68900	80	0	26	16	0.04035
68450	68950	81	0	23	16.2	0.04923
68500	69000	80	0	23	16	0.05129
68550	69050	74	0	16	14.8	0.04863
68600	69100	73	0	12	14.6	0.05005
68650	69150	70	0	6	14	0.0475
68700	69200	70	0	5	14	0.04795
68750	69250	70	0	4	14	0.04904
68800	69300	71	0	3	14.2	0.04929
68850	69350	70	0	0	14	0.04908
68900	69400	72	0	0	14.4	0.04986
68950	69450	69	0	0	13.8	0.04062
69000	69500	68	0	0	13.6	0.03623
69050	69550	68	0	0	13.6	0.03909
69100	69600	65	0	0	13	0.03645
69150	69650	67	0	0	13.4	0.03711
69200	69700	65	0	0	13	0.03519
69250	69750	75	0	0	15	0.04223
69300	69800	75	0	4	15	0.04412
69350	69850	74	0	7	14.8	0.04266
69400	69900	72	0	7	14.4	0.0408
69450	69950	76	0	9	15.2	0.04203
69500	70000	70	0	9	14	0.03886
69550	70050	74	0	9	14.8	0.04548
69600	70100	75	0	9	15	0.04745
69650	70150	82	0	9	16.4	0.05329
69700	70200	89	0	9	17.8	0.05862
69750	70250	83	0	9	16.6	0.05439
69800	70300	85	0	5	17	0.05599
69850	70350	82	0	2	16.4	0.06242
69900	70400	80	0	2	16	0.06179
69950	70450	82	0	0	16.4	0.06483
70000	70500	84	0	0	16.8	0.06607
70050	70550	82	0	1	16.4	0.05655
70100	70600	82	0	1	16.4	0.05554
70150	70650	73	0	1	14.6	0.04826
70200	70700	63	0	2	12.6	0.04293
70250	70750	57	0	3	11.4	0.03839
70300	70800	52	0	3	10.4	0.03357
70350	70850	54	0	3	10.8	0.02868
70400	70900	58	0	3	11.6	0.03091
70450	70950	59	0	3	11.8	0.02863
70500	71000	61	0	3	12.2	0.03138
70550	71050	59	0	2	11.8	0.03044
70600	71100	59	0	2	11.8	0.03215
70650	71150	60	0	2	12	0.03371
70700	71200	66	0	1	13.2	0.03687
70750	71250	67	0	0	13.4	0.03804
70800	71300	68	0	0	13.6	0.03943
70850	71350	68	0	0	13.6	0.03761
70900	71400	62	0	0	12.4	0.035
70950	71450	59	0	0	11.8	0.03303
71000	71500	64	0	0	12.8	0.03244
71050	71550	64	0	0	12.8	0.04598
71100	71600	76	0	0	15.2	0.06383
71150	71650	73	0	0	14.6	0.06235
71200	71700	67	0	0	13.4	0.0585
71250	71750	74	0	0	14.8	0.06021
71300	71800	71	0	0	14.2	0.06229
71350	71850	69	0	1	13.8	0.06171
71400	71900	75	0	1	15	0.06359
71450	71950	72	0	2	14.4	0.06314
71500	72000	66	0	2	13.2	0.06197
71550	72050	64	0	2	12.8	0.0473
71600	72100	50	0	3	10	0.02693
71650	72150	53	0	5	10.6	0.02869
71700	72200	58	0	5	11.6	0.02973
71750	72250	49	0	5	9.8	0.02778
71800	72300	56	0	6	11.2	0.02764
71850	72350	57	0	6	11.4	0.02845
71900	72400	51	0	6	10.2	0.02666
71950	72450	47	0	6	9.4	0.02492
72000	72500	44	0	6	8.8	0.02294
72050	72550	49	0	6	9.8	0.02332
72100	72600	49	0	5	9.8	0.02397
72150	72650	48	0	3	9.6	0.02255
72200	72700	46	0	4	9.2	0.02435
72250	72750	44	0	4	8.8	0.02142
72300	72800	46	0	3	9.2	0.02136
72350	72850	45	0	3	9	0.02145
72400	72900	49	0	3	9.8	0.02401
72450	72950	54	0	4	10.8	0.02552
72500	73000	60	0	5	12	0.0282
72550	73050	61	0	7	12.2	0.033
72600	73100	63	0	7	12.6	0.03317
72650	73150	62	0	7	12.4	0.03237
72700	73200	62	0	7	12.4	0.03181
72750	73250	63	0	7	12.6	0.03209
72800	73300	55	0	7	11	0.02897
72850	73350	58	0	7	11.6	0.02843
72900	73400	61	0	7	12.2	0.02852
72950	73450	64	0	5	12.8	0.03303
73000	73500	56	0	4	11.2	0.02976
73050	73550	53	0	2	10.6	0.02441
73100	73600	57	0	3	11.4	0.02601
73150	73650	58	0	3	11.6	0.03116
73200	73700	61	0	3	12.2	0.03146
73250	73750	66	0	4	13.2	0.03487
73300	73800	67	0	4	13.4	0.0341
73350	73850	61	0	3	12.2	0.03362
73400	73900	56	0	4	11.2	0.03068
73450	73950	53	0	6	10.6	0.02759
73500	74000	59	0	7	11.8	0.03107
73550	74050	62	0	9	12.4	0.03435
73600	74100	55	0	8	11	0.03143
73650	74150	64	0	8	12.8	0.03243
73700	74200	70	0	7	14	0.0359
73750	74250	67	0	6	13.4	0.03205
73800	74300	73	0	6	14.6	0.03626
73850	74350	78	0	6	15.6	0.03773
73900	74400	82	0	5	16.4	0.04016
73950	74450	85	0	3	17	0.04761
74000	74500	87	0	2	17.4	0.06061
74050	74550	91	0	0	18.2	0.06692
74100	74600	98	0	0	19.6	0.07087
74150	74650	93	0	0	18.6	0.06698
74200	74700	94	0	0	18.8	0.06765
74250	74750	100	0	0	20	0.07826
74300	74800	101	0	0	20.2	0.07865
74350	74850	100	0	0	20	0.07933
74400	74900	95	0	1	19	0.07724
74450	74950	95	0	1	19	0.07088
74500	75000	92	0	1	18.4	0.05711
74550	75050	84	0	1	16.8	0.04873
74600	75100	84	0	1	16.8	0.04847
74650	75150	82	0	1	16.4	0.04713
74700	75200	71	0	2	14.2	0.04219
74750	75250	66	0	3	13.2	0.03359
74800	75300	59	0	4	11.8	0.02929
74850	75350	61	0	4	12.2	0.02827
74900	75400	62	0	3	12.4	0.02744
74950	75450	56	0	5	11.2	0.02556
75000	75500	65	1	5	13.2	0.02921
75050	75550	71	1	5	14.4	0.03709
75100	75600	69	1	5	14	0.03915
75150	75650	64	1	5	13	0.04021
75200	75700	69	1	4	14	0.04243
75250	75750	74	1	3	15	0.04583
75300	75800	83	1	2	16.8	0.05029
75350	75850	82	1	2	16.6	0.05417
75400	75900	85	1	2	17.2	0.05725
75450	75950	84	1	0	17	0.05822
75500	76000	80	0	0	16	0.05668
75550	76050	73	0	0	14.6	0.04965
75600	76100	77	0	0	15.4	0.04801
75650	76150	77	0	0	15.4	0.0464
75700	76200	74	0	1	14.8	0.04354
75750	76250	69	0	4	13.8	0.04091
75800	76300	60	0	5	12	0.03783
75850	76350	63	0	7	12.6	0.03551
75900	76400	60	0	7	12	0.034
75950	76450	60	0	7	12	0.03145
76000	76500	56	0	9	11.2	0.0286
76050	76550	58	0	9	11.6	0.02795
76100	76600	53	0	10	10.6	0.02599
76150	76650	63	0	10	12.6	0.02919
76200	76700	63	0	9	12.6	0.04134
76250	76750	72	0	6	14.4	0.05312
76300	76800	76	0	7	15.2	0.05718
76350	76850	70	0	6	14	0.05485
76400	76900	71	0	9	14.2	0.05545
76450	76950	75	0	10	15	0.05708
76500	77000	74	0	11	14.8	0.05653
76550	77050	80	0	18	16	0.05847
76600	77100	81	0	21	16.2	0.05885
76650	77150	75	0	23	15	0.05811
76700	77200	79	0	25	15.8	0.04813
76750	77250	70	0	26	14	0.0362
76800	77300	72	0	31	14.4	0.03561
76850	77350	74	0	31	14.8	0.0361
76900	77400	74	0	31	14.8	0.03575
76950	77450	75	0	31	15	0.03532
77000	77500	71	0	28	14.2	0.03442
77050	77550	68	0	22	13.6	0.03343
77100	77600	69	0	23	13.8	0.03576
77150	77650	63	0	21	12.6	0.03265
77200	77700	60	0	19	12	0.03216
77250	77750	62	0	19	12.4	0.03336
77300	77800	59	0	14	11.8	0.03113
77350	77850	58	0	13	11.6	0.03121
77400	77900	60	0	11	12	0.03167
77450	77950	62	0	10	12.4	0.03348
77500	78000	68	0	12	13.6	0.03564
77550	78050	65	0	11	13	0.03536
77600	78100	64	0	7	12.8	0.03298
77650	78150	68	0	7	13.6	0.03339
77700	78200	66	0	9	13.2	0.03189
77750	78250	69	0	8	13.8	0.03518
77800	78300	75	0	7	15	0.03873
77850	78350	79	0	8	15.8	0.04122
77900	78400	80	0	7	16	0.04115
77950	78450	76	0	8	15.2	0.04135
78000	78500	73	0	6	14.6	0.04059
78050	78550	75	0	8	15	0.04028
78100	78600	73	0	8	14.6	0.04138
78150	78650	71	0	8	14.2	0.04057
78200	78700	73	0	6	14.6	0.04359
78250	78750	66	0	6	13.2	0.03732
78300	78800	62	0	5	12.4	0.03369
78350	78850	60	0	5	12	0.0321
78400	78900	57	0	6	11.4	0.03183
78450	78950	60	0	9	12	0.03166
78500	79000	58	0	11	11.6	0.03218
78550	79050	56	0	12	11.2	0.03208
78600	79100	57	0	11	11.4	0.03019
78650	79150	58	0	11	11.6	0.03019
78700	79200	62	0	11	12.4	0.03165
78750	79250	75	0	11	15	0.06326
78800	79300	76	0	11	15.2	0.10436
78850	79350	76	0	10	15.2	0.10379
78900	79400	74	0	9	14.8	0.10236
78950	79450	72	0	7	14.4	0.1004
79000	79500	71	0	5	14.2	0.09902
79050	79550	74	0	3	14.8	0.09842
79100	79600	73	0	3	14.6	0.09894
79150	79650	76	0	4	15.2	0.10159
79200	79700	77	1	4	15.6	0.10239
79250	79750	73	1	4	14.8	0.08578
79300	79800	74	1	8	15	0.04773
79350	79850	74	1	10	15	0.04815
79400	79900	76	1	11	15.4	0.05018
79450	79950	77	1	9	15.6	0.05035
79500	80000	83	1	11	16.8	0.05228
79550	80050	83	1	11	16.8	0.05386
79600	80100	86	1	11	17.4	0.05397
79650	80150	83	1	10	16.8	0.05266
79700	80200	74	0	10	14.8	0.04726
79750	80250	67	0	10	13.4	0.03397
79800	80300	63	0	6	12.6	0.03413
79850	80350	69	0	4	13.8	0.04379
79900	80400	67	0	3	13.4	0.04301
79950	80450	65	0	3	13	0.04204
80000	80500	63	0	1	12.6	0.04103
80050	80550	66	0	0	13.2	0.04162
80100	80600	70	0	0	14	0.04814
80150	80650	73	0	0	14.6	0.05017
80200	80700	75	0	0	15	0.05117
80250	80750	82	0	0	16.4	0.05569
80300	80800	83	0	0	16.6	0.05166
80350	80850	74	0	0	14.8	0.04232
80400	80900	79	0	1	15.8	0.04593
80450	80950	77	0	3	15.4	0.04605
80500	81000	77	0	5	15.4	0.04549
80550	81050	75	0	5	15	0.04637
80600	81100	72	0	7	14.4	0.04404
80650	81150	70	0	9	14	0.0417
80700	81200	71	0	11	14.2	0.04397
80750	81250	64	0	11	12.8	0.03954
80800	81300	62	0	12	12.4	0.03958
80850	81350	64	0	12	12.8	0.03773
80900	81400	64	0	13	12.8	0.03646
80950	81450	71	0	16	14.2	0.03872
81000	81500	72	0	16	14.4	0.03998
81050	81550	68	0	18	13.6	0.03816
81100	81600	63	0	17	12.6	0.03354
81150	81650	66	0	18	13.2	0.0346
81200	81700	66	0	16	13.2	0.0332
81250	81750	69	0	19	13.8	0.03248
81300	81800	68	0	19	13.6	0.03233
81350	81850	66	0	19	13.2	0.03248
81400	81900	65	0	20	13	0.03171
81450	81950	70	0	26	14	0.03636
81500	82000	66	0	24	13.2	0.03353
81550	82050	69	0	23	13.8	0.03417
81600	82100	74	0	23	14.8	0.03495
81650	82150	70	0	21	14	0.034
81700	82200	70	0	23	14	0.03275
81750	82250	66	0	21	13.2	0.03338
81800	82300	67	0	22	13.4	0.03336
81850	82350	71	0	24	14.2	0.03597
81900	82400	70	0	23	14	0.03332
81950	82450	60	0	12	12	0.0283
82000	82500	65	0	12	13	0.03104
82050	82550	69	0	16	13.8	0.03201
82100	82600	68	0	17	13.6	0.0351
82150	82650	71	0	16	14.2	0.03707
82200	82700	73	0	15	14.6	0.03752
82250	82750	78	0	14	15.6	0.03963
82300	82800	76	0	12	15.2	0.03923
82350	82850	78	0	10	15.6	0.04132
82400	82900	78	0	8	15.6	0.04246
82450	82950	77	0	8	15.4	0.04196
82500	83000	79	0	8	15.8	0.04744
82550	83050	75	0	3	15	0.04824
82600	83100	77	0	1	15.4	0.04901
82650	83150	73	0	1	14.6	0.05168
82700	83200	73	0	0	14.6	0.05579
82750	83250	71	0	0	14.2	0.05408
82800	83300	73	0	1	14.6	0.05352
82850	83350	72	0	6	14.4	0.05034
82900	83400	78	0	13	15.6	0.05644
82950	83450	80	0	16	16	0.0563
83000	83500	76	0	21	15.2	0.05106
83050	83550	74	0	21	14.8	0.04739
83100	83600	69	0	24	13.8	0.04394
83150	83650	70	0	26	14	0.03784
83200	83700	70	1	27	14.2	0.03671
83250	83750	67	1	27	13.6	0.03734
83300	83800	70	1	29	14.2	0.03878
83350	83850	73	1	32	14.8	0.04185
83400	83900	69	1	30	14	0.03821
83450	83950	68	1	29	13.8	0.03923
83500	84000	71	1	25	14.4	0.04116
83550	84050	75	1	25	15.2	0.04285
83600	84100	88	1	22	17.8	0.04863
83650	84150	94	1	20	19	0.06246
83700	84200	88	0	19	17.6	0.05685
83750	84250	100	0	19	20	0.06214
83800	84300	115	0	16	23	0.08554
83850	84350	106	0	8	21.2	0.08359
83900	84400	109	0	3	21.8	0.08596
83950	84450	114	0	1	22.8	0.09638
84000	84500	117	0	0	23.4	0.10437
84050	84550	117	0	0	23.4	0.10927
84100	84600	109	0	0	21.8	0.10571
84150	84650	103	0	0	20.6	0.09477
84200	84700	108	0	0	21.6	0.0965
84250	84750	101	0	0	20.2	0.10154
84300	84800	86	0	0	17.2	0.07691
84350	84850	94	0	0	18.8	0.07855
84400	84900	86	0	0	17.2	0.07656
84450	84950	75	0	0	15	0.0619
84500	85000	67	0	0	13.4	0.04922
84550	85050	60	0	0	12	0.04254
84600	85100	50	0	0	10	0.0365
84650	85150	48	0	0	9.6	0.03318
84700	85200	42	0	0	8.4	0.03163
84750	85250	32	0	0	6.4	0.01724
84800	85300	25	0	0	5	0.01571
84850	85350	16	0	0	3.2	0.01048
84900	85400	12	0	0	2.4	0.00494
84950	85450	12	0	0	2.4	0.00494
85000	85500	8	0	0	1.6	0.00406
85050	85550	6	0	0	1.2	0.00248
85100	85600	6	0	0	1.2	0.00248
85150	85650	4	0	0	0.8	0.00213
85200	85700	4	0	0	0.8	0.0016
85250	85750	4	0	0	0.8	0.00234
85300	85800	3	0	0	0.6	0.00199
85350	85850	2	0	0	0.4	0.00108
85400	85900	5	0	0	1	0.00177
85450	85950	5	0	0	1	0.00212
85500	86000	5	0	0	1	0.00212
85550	86050	4	0	0	0.8	0.00177
85600	86100	4	0	0	0.8	0.00177
85650	86150	5	0	0	1	0.00212
85700	86200	4	0	0	0.8	0.00212
85750	86250	4	0	0	0.8	0.00139
85800	86300	5	0	0	1	0.00212
85850	86350	10	0	0	2	0.00424
85900	86400	7	0	0	1.4	0.00355
85950	86450	12	0	0	2.4	0.00487
86000	86500	17	0	0	3.4	0.00694
86050	86550	23	0	0	4.6	0.01057
86100	86600	25	0	0	5	0.01503
86150	86650	32	0	0	6.4	0.02194
86200	86700	32	0	0	6.4	0.02229
86250	86750	35	0	0	7	0.02332
86300	86800	38	0	0	7.6	0.02453
86350	86850	38	0	0	7.6	0.03176
86400	86900	42	0	0	8.4	0.03384
86450	86950	41	0	0	8.2	0.03786
86500	87000	38	0	0	7.6	0.03714
86550	87050	35	0	0	7	0.03648
86600	87100	38	0	0	7.6	0.03572
86650	87150	32	0	0	6.4	0.03017
86700	87200	35	0	0	7	0.03139
86750	87250	34	0	0	6.8	0.03629
86800	87300	34	0	0	6.8	0.0395
86850	87350	39	0	0	7.8	0.03347
86900	87400	36	0	0	7.2	0.03743
86950	87450	42	0	0	8.4	0.03731
87000	87500	51	0	0	10.2	0.04208
87050	87550	51	0	0	10.2	0.0409
87100	87600	49	0	0	9.8	0.041
87150	87650	50	0	0	10	0.04623
87200	87700	52	0	0	10.4	0.04654
87250	87750	56	0	0	11.2	0.0495
87300	87800	55	0	0	11	0.04973
87350	87850	45	0	0	9	0.04641
87400	87900	49	0	0	9.8	0.04203
87450	87950	43	0	0	8.6	0.03785
87500	88000	34	0	0	6.8	0.03311
87550	88050	32	0	0	6.4	0.03132
87600	88100	29	0	0	5.8	0.02814
87650	88150	28	0	0	5.6	0.02371
87700	88200	23	0	0	4.6	0.02403
87750	88250	21	0	0	4.2	0.01635
87800	88300	22	0	0	4.4	0.01348
87850	88350	28	0	0	5.6	0.01729
87900	88400	29	0	0	5.8	0.01984
87950	88450	27	0	0	5.4	0.01915
88000	88500	28	0	0	5.6	0.01881
88050	88550	27	0	0	5.4	0.01881
88100	88600	28	0	0	5.6	0.01869
88150	88650	30	0	0	6	0.02094
88200	88700	33	0	0	6.6	0.02674
88250	88750	30	0	0	6	0.02622
88300	88800	27	0	0	5.4	0.02406
88350	88850	21	0	0	4.2	0.02025
88400	88900	15	0	0	3	0.01603
88450	88950	15	0	0	3	0.01569
88500	89000	12	0	0	2.4	0.015
88550	89050	16	0	0	3.2	0.01705
88600	89100	15	0	0	3	0.01654
88650	89150	12	0	0	2.4	0.01215
88700	89200	9	0	0	1.8	0.00413
88750	89250	9	0	0	1.8	0.00344
88800	89300	8	0	0	1.6	0.00344
88850	89350	9	0	0	1.8	0.00378
88900	89400	10	0	0	2	0.00521
88950	89450	9	0	0	1.8	0.00521
89000	89500	9	0	0	1.8	0.00487
89050	89550	6	0	0	1.2	0.00331
89100	89600	6	0	0	1.2	0.00331
89150	89650	6	0	0	1.2	0.00296
89200	89700	7	0	0	1.4	0.00331
89250	89750	8	0	0	1.6	0.00568
89300	89800	9	0	0	1.8	0.00568
89350	89850	10	0	0	2	0.00603
89400	89900	10	0	0	2	0.0046
89450	89950	9	0	0	1.8	0.00487
89500	90000	9	0	0	1.8	0.00487
89550	90050	8	0	0	1.6	0.00438
89600	90100	8	0	0	1.6	0.00438
89650	90150	8	0	0	1.6	0.00487
89700	90200	7	0	0	1.4	0.00453
89750	90250	6	0	0	1.2	0.00216
89800	90300	7	0	0	1.4	0.003
89850	90350	7	0	0	1.4	0.003
89900	90400	6	0	0	1.2	0.003
89950	90450	6	0	0	1.2	0.00237
90000	90500	7	0	0	1.4	0.00473
90050	90550	7	0	0	1.4	0.00473
90100	90600	7	0	0	1.4	0.00473
90150	90650	7	0	0	1.4	0.00458
90200	90700	7	0	0	1.4	0.00458
90250	90750	6	0	0	1.2	0.00458
90300	90800	4	0	0	0.8	0.00339
90350	90850	2	0	0	0.4	0.0027
90400	90900	4	0	0	0.8	0.00332
90450	90950	6	0	0	1.2	0.00436
90500	91000	6	0	0	1.2	0.00235
90550	91050	6	0	0	1.2	0.00235
90600	91100	6	0	0	1.2	0.00235
90650	91150	5	0	0	1	0.00201
90700	91200	6	0	0	1.2	0.0025
90750	91250	6	0	0	1.2	0.0025
90800	91300	6	0	0	1.2	0.0025
90850	91350	6	0	0	1.2	0.0025
90900	91400	5	0	0	1	0.00223
90950	91450	3	0	0	0.6	0.00119
91000	91500	2	0	0	0.4	0.00084
91050	91550	4	0	0	0.8	0.00153
91100	91600	9	0	0	1.8	0.00391
91150	91650	11	0	0	2.2	0.00461
91200	91700	11	0	0	2.2	0.00446
91250	91750	14	0	0	2.8	0.02005
91300	91800	16	0	0	3.2	0.02937
91350	91850	16	0	0	3.2	0.04253
91400	91900	20	0	0	4	0.05524
91450	91950	23	0	0	4.6	0.05718
91500	92000	24	0	0	4.8	0.05752
91550	92050	22	0	0	4.4	0.05683
91600	92100	20	0	0	4	0.05828
91650	92150	22	0	0	4.4	0.06054
91700	92200	26	0	0	5.2	0.06461
91750	92250	24	0	0	4.8	0.05409
91800	92300	22	0	0	4.4	0.04477
91850	92350	25	0	0	5	0.04232
91900	92400	21	0	0	4.2	0.04108
91950	92450	20	0	0	4	0.06055
92000	92500	21	0	0	4.2	0.06021
92050	92550	25	0	0	5	0.06706
92100	92600	27	0	0	5.4	0.06752
92150	92650	25	0	0	5	0.06991
92200	92700	22	0	0	4.4	0.0738
92250	92750	24	0	0	4.8	0.07116
92300	92800	28	0	0	5.6	0.08082
92350	92850	29	0	0	5.8	0.08609
92400	92900	32	0	0	6.4	0.07977
92450	92950	33	0	0	6.6	0.06379
92500	93000	38	0	0	7.6	0.07094
92550	93050	36	0	0	7.2	0.0665
92600	93100	31	0	0	6.2	0.06222
92650	93150	29	0	0	5.8	0.05687
92700	93200	34	0	1	6.8	0.05016
92750	93250	39	0	7	7.8	0.05369
92800	93300	47	0	17	9.4	0.04832
92850	93350	52	0	22	10.4	0.03944
92900	93400	61	0	32	12.2	0.04132
92950	93450	71	0	43	14.2	0.04494
93000	93500	72	0	48	14.4	0.04457
93050	93550	82	0	55	16.4	0.04765
93100	93600	91	0	60	18.2	0.05267
93150	93650	97	1	62	19.6	0.05735
93200	93700	101	1	67	20.4	0.06062
93250	93750	104	2	71	21.2	0.0707
93300	93800	107	2	73	21.8	0.07526
93350	93850	110	2	77	22.4	0.07552
93400	93900	105	2	69	21.4	0.07242
93450	93950	104	2	63	21.2	0.07032
93500	94000	99	2	59	20.2	0.06563
93550	94050	93	2	53	19	0.06275
93600	94100	89	2	49	18.2	0.05968
93650	94150	89	1	47	18	0.05952
93700	94200	89	1	41	18	0.05942
93750	94250	81	0	33	16.2	0.04533
93800	94300	71	0	22	14.2	0.03972
93850	94350	70	0	17	14	0.03868
93900	94400	72	0	16	14.4	0.03758
93950	94450	70	0	11	14	0.037
94000	94500	72	0	10	14.4	0.03756
94050	94550	74	0	11	14.8	0.03925
94100	94600	76	0	15	15.2	0.04096
94150	94650	80	0	18	16	0.04035
94200	94700	75	0	19	15	0.0382
94250	94750	79	0	17	15.8	0.03969
94300	94800	77	0	16	15.4	0.03749
94350	94850	74	0	14	14.8	0.03444
94400	94900	69	0	15	13.8	0.03348
94450	94950	62	0	16	12.4	0.02848
94500	95000	61	0	18	12.2	0.02758
94550	95050	56	0	16	11.2	0.02444
94600	95100	60	0	17	12	0.02493
94650	95150	59	0	19	11.8	0.02553
94700	95200	66	0	26	13.2	0.02852
94750	95250	68	0	26	13.6	0.02952
94800	95300	76	0	26	15.2	0.03383
94850	95350	76	0	24	15.2	0.03515
94900	95400	83	0	22	16.6	0.03961
94950	95450	87	0	21	17.4	0.04365
95000	95500	92	0	19	18.4	0.04613
95050	95550	93	0	19	18.6	0.04787
95100	95600	85	0	13	17	0.04561
95150	95650	79	0	9	15.8	0.04247
95200	95700	71	0	4	14.2	0.039
95250	95750	67	0	6	13.4	0.03761
95300	95800	63	0	9	12.6	0.03417
95350	95850	67	0	12	13.4	0.03407
95400	95900	65	0	15	13	0.03272
95450	95950	71	0	17	14.2	0.03505
95500	96000	70	0	17	14	0.04394
95550	96050	75	0	17	15	0.04578
95600	96100	79	0	17	15.8	0.04936
95650	96150	83	0	18	16.6	0.05135
95700	96200	87	0	18	17.4	0.05347
95750	96250	93	0	25	18.6	0.05407
95800	96300	97	0	22	19.4	0.06069
95850	96350	102	0	19	20.4	0.06533
95900	96400	107	0	16	21.4	0.0695
95950	96450	102	1	19	20.6	0.06677
96000	96500	103	2	24	21	0.05765
96050	96550	103	2	28	21	0.05933
96100	96600	100	3	30	20.6	0.069
96150	96650	102	3	35	21	0.0773
96200	96700	101	3	36	20.8	0.0776
96250	96750	101	4	34	21	0.0787
96300	96800	99	4	38	20.6	0.07487
96350	96850	85	6	40	18.2	0.06749
96400	96900	82	7	50	17.8	0.06805
96450	96950	85	9	49	18.8	0.07255
96500	97000	89	8	53	19.4	0.07626
96550	97050	89	8	53	19.4	0.07498
96600	97100	93	9	54	20.4	0.0681
96650	97150	96	10	52	21.2	0.06131
96700	97200	97	11	52	21.6	0.06219
96750	97250	98	11	52	21.8	0.06539
96800	97300	102	11	54	22.6	0.06716
96850	97350	115	9	52	24.8	0.07345
96900	97400	108	8	42	23.2	0.06652
96950	97450	104	5	38	21.8	0.06127
97000	97500	105	5	29	22	0.0724
97050	97550	96	5	25	20.2	0.07633
97100	97600	94	3	22	19.4	0.09488
97150	97650	88	2	17	18	0.09623
97200	97700	81	1	13	16.4	0.09149
97250	97750	80	0	6	16	0.09039
97300	97800	73	0	0	14.6	0.09006
97350	97850	68	0	0	13.6	0.08758
97400	97900	70	0	1	14	0.08888
97450	97950	69	0	3	13.8	0.08646
97500	98000	63	0	6	12.6	0.07256
97550	98050	70	0	7	14	0.0652
97600	98100	66	0	7	13.2	0.04055
97650	98150	66	0	9	13.2	0.03602
97700	98200	73	0	12	14.6	0.04023
97750	98250	67	0	13	13.4	0.03648
97800	98300	65	0	13	13	0.03172
97850	98350	60	0	14	12	0.02871
97900	98400	68	0	24	13.6	0.03173
97950	98450	74	0	32	14.8	0.03558
98000	98500	78	0	37	15.6	0.03712
98050	98550	75	0	38	15	0.03677
98100	98600	81	0	40	16.2	0.03919
98150	98650	82	0	39	16.4	0.04034
98200	98700	74	0	36	14.8	0.03613
98250	98750	74	0	39	14.8	0.03442
98300	98800	74	0	42	14.8	0.03704
98350	98850	74	0	43	14.8	0.03646
98400	98900	72	0	32	14.4	0.03857
98450	98950	72	0	22	14.4	0.04406
98500	99000	74	0	14	14.8	0.04614
98550	99050	83	0	13	16.6	0.05223
98600	99100	85	0	16	17	0.05309
98650	99150	85	0	17	17	0.05387
98700	99200	90	0	21	18	0.05486
98750	99250	87	0	18	17.4	0.05548
98800	99300	86	0	17	17.2	0.05286
98850	99350	84	0	18	16.8	0.05362
98900	99400	77	0	20	15.4	0.04714
98950	99450	73	0	23	14.6	0.03906
99000	99500	67	0	26	13.4	0.03404
99050	99550	61	0	26	12.2	0.0307
99100	99600	58	0	23	11.6	0.02817
99150	99650	56	0	22	11.2	0.02728
99200	99700	59	0	19	11.8	0.02841
99250	99750	66	0	19	13.2	0.03218
99300	99800	68	0	18	13.6	0.03218
99350	99850	68	0	15	13.6	0.0322
99400	99900	69	0	17	13.8	0.03118
99450	99950	67	0	18	13.4	0.03079
99500	100000	70	0	20	14	0.03164
99550	100050	68	0	19	13.6	0.03002
99600	100100	69	0	19	13.8	0.03205
99650	100150	68	0	19	13.6	0.03073
99700	100200	61	0	18	12.2	0.02855
99750	100250	62	0	21	12.4	0.02743
99800	100300	64	0	21	12.8	0.02973
99850	100350	65	0	22	13	0.02997
99900	100400	63	0	20	12.6	0.03004
[truncated: 243 more rows]
